# Supplementary material for: The Rab18/Ras/ERK/FosB/MMP3 Signaling Pathway Mediates Cell Migration Regulation by 2′3′-cGAMP
Source: Int J Mol Sci. 2025 Jun 16;26(12):5758. doi: 10.3390/ijms26125758 (PMC12192691; doi:10.3390/ijms26125758)
Supplement: Supplementary file 1 [file ijms-26-05758-s001.zip]

Archive with 1 entries (1 files):
- ijms-3667724-supplementary.pdf
